# Supplementary material for: MicroRNA-146a-5p enhances T helper 17 cell differentiation via decreasing a disintegrin and metalloprotease 17 level in primary sjögren’s syndrome
Source: Bioengineered. 2021 Jan 15;12(1):310–24. doi: 10.1080/21655979.2020.1870321 (PMC8806215; doi:10.1080/21655979.2020.1870321)
Supplement: Supplemental Material [file KBIE_A_1870321_SM7210.zip › SUPPLEMENTARY/Table S1.xls]

## Sheet: Sheet1
Table S1: Primer sequences for RT-qPCR and sequences of miR-146a-5p inhibitor or mimcs.
Name		Sequence (5'-3')
RORγt	Forward	GGCTCCCTGGATGAATAGAATG
	Reserve	AGGCAGAGGCAGAAAATGTAAAG
STAT3	Forward	GGGACACTGGGTGAGAGTTA
	Reserve	CACACACACACAAGCCATC
IRF4	Forward	AGCGCATTTCAGTAAATGTAAACACAT
	Reserve	TCTTGTGTTCTGTAGACTGCCATCA
IL17A	Forward	CAATCCCACGAAATCCAGGATG
	Reserve	GGTGGAGATTCCAAGGTGAGG
IL21	Forward	GCCTACTTACCCGTCTGACTTT
	Reserve	GCCCACTATTGCCAACTGC
IL23R	Forward	ACAGTTCCCCAGGTCACATC
	Reserve	CCCAGTTCGGAATGATCTGT
ADAM17	Forward	AAGATATCAAGAATGTTT CACGTTTG
	Reserve	TCTTCAGGTGGTTCTCT GTCTACTAA
IFNγ	Forward	GCAGAGCCAAATTGTCTCCT
	Reserve	ATGCTCTTCGACCTCGAAAC
IL18	Forward	AACAAACTATTTGTCGCAGGAAT
	Reserve	TGCCACAAAGTTGATGCAAT
IL4	Forward	GCTTCCCCCTCTGTTCTTCC
	Reserve	TCCAACGTACTCTGGTTGGC
IL13	Forward	TGAGGAGCTGGTCAACAATCA
	Reserve	CAGGTTGATGCTCCATACCAT
GAPHD	Forward	CTGGGCTACACTGAGCACC
	Reserve	AAGTGGTCGTTGAGGGCAATG
miR-146a-5p	Forward	CGGCGGCTGAGAACTGAAT
	Reverse	CAGTGCAGGGTCCGAGGTAT
	RT primer	GTCGTATCCAGTGCAGGGTCCGAGGTATTCGCACTGGATACGACAAC
U6	Forward	CAAATTCGTGAAGCGTTCCATA
	Reverse	AGTGCAGGGTCCGAGGTATTC
	RT primer	GTCGTATCCAGTGCAGGGTCCGAGGTATTCGCACTGGATACGACAAAAAT
miR-146a-5p inhibitor		AACCCAUGGAAUUCAGUUCUCA
inhibitor control		CAGUACUUUUGUGUAGUACAA
miR-146a-5p mimics	Forward	UGAGAACUGAAUUCCAUGGGUU
	Reverse	CCCAUGGAAUUCAGUUCUCAUU
mimic control	Forward	UUCUCCGAACGUGUCACGUTT
	Reverse	ACGUGACACGUUCGGAGAATT
