# Supplementary material for: MicroRNA-146a-5p enhances T helper 17 cell differentiation via decreasing a disintegrin and metalloprotease 17 level in primary sjögren’s syndrome
Source: Bioengineered. 2021 Jan 15;12(1):310–24. doi: 10.1080/21655979.2020.1870321 (PMC8806215; doi:10.1080/21655979.2020.1870321)
Supplement: Supplemental Material [file KBIE_A_1870321_SM7210.zip › SUPPLEMENTARY/Table S2.xls]

## Sheet: Sheet1
			Tables S2: MiRNAs in pSS patient-derived and NC-derived PBMCs displayed by miRNA chips.
Rpter Index	Reporter Name	Fold Change (pSS vs NC)	Log2 (pSS vs NC)	Regulation	P value	FDR	NC Mean Signal	pSS Mean Signal	Target Sequence (5' to 3')	Note	Reporter Source	Accession No.	Reporter Name	Human
489	hsa-miR-489-3p	33537.1	15.0335	up	8.611e-49	2.75552e-46	0.00706501	236.94	GUGACAUCACAUAUACGGCAGC	mature miRNA	standard	MIMAT0002805	hsa-miR-489-3p	hsa-miR-489-3p
1887	hsa-miR-4796-5p	26215	14.6781	up	4.4682e-37	1.42982e-34	0.00678216	177.795	UGUCUAUACUCUGUCACUUUAC	mature miRNA	standard	MIMAT0019970	hsa-miR-4796-5p	hsa-miR-4796-5p
131	hsa-miR-146a-5p	18853.9	14.2026	up	9.7531e-26	3.12099e-23	0.00642131	121.067	UGAGAACUGAAUUCCAUGGGUU	mature miRNA	standard	MIMAT0000449	hsa-miR-146a-5p	hsa-miR-146a-5p
1254	hsa-miR-3605-5p	17192.5	-14.0695	down	4.9391e-56	1.58051e-53	226.454	0.0131717	UGAGGAUGGAUAGCAAGGAAGCC	mature miRNA	standard	MIMAT0017981	hsa-miR-3605-5p	hsa-miR-3605-5p
982	hsa-miR-1256	14434.5	-13.8172	down	4.1338e-48	1.32282e-45	193.471	0.0134033	AGGCAUUGACUUCUCACUAGCU	mature miRNA	standard	MIMAT0005907	hsa-miR-1256	hsa-miR-1256
2139	hsa-miR-6741-5p	13123	13.6798	up	2.3583e-17	7.54656e-15	0.00604672	79.3512	GUGGGUGCUGGUGGGAGCCGUG	mature miRNA	standard	MIMAT0027383	hsa-miR-6741-5p	hsa-miR-6741-5p
2169	hsa-miR-6757-3p	11676.9	-13.5114	down	3.5037e-40	1.12118e-37	159.853	0.0136897	AACACUGGCCUUGCUAUCCCCA	mature miRNA	standard	MIMAT0027415	hsa-miR-6757-3p	hsa-miR-6757-3p
2303	hsa-miR-6822-3p	11622.6	-13.5046	down	6.0937e-40	1.94998e-37	159.183	0.0136961	AGGCUCUAACUGGCUUUCCCUGCA	mature miRNA	standard	MIMAT0027545	hsa-miR-6822-3p	hsa-miR-6822-3p
660	hsa-miR-548aq-3p	8164.35	-12.9951	down	1.3467e-29	4.30944e-27	115.827	0.014187	CAAAAACUGCAAUUACUUUUGC	mature miRNA	standard	MIMAT0022264	hsa-miR-548aq-3p	hsa-miR-548aq-3p
1374	hsa-miR-3929	7906.58	-12.9488	down	7.1093e-29	2.27498e-26	112.53	0.0142324	GAGGCUGAUGUGAGUAGACCACU	mature miRNA	standard	MIMAT0018206	hsa-miR-3929	hsa-miR-3929
1348	hsa-miR-3909	7810.77	-12.9312	down	2.1557e-28	6.89824e-26	111.302	0.0142497	UGUCCUCUAGGGCCUGCAGUCU	mature miRNA	standard	MIMAT0018183	hsa-miR-3909	hsa-miR-3909
1296	hsa-miR-3661	7696.25	12.9099	up	4.0486e-10	1.29555e-07	0.00553449	42.5948	UGACCUGGGACUCGGACAGCUG	mature miRNA	standard	MIMAT0018082	hsa-miR-3661	hsa-miR-3661
823	hsa-miR-658	7621.22	12.8958	up	6.4505e-10	2.06416e-07	0.00552551	42.1111	GGCGGAGGGAAGUAGGUCCGUUGGU	mature miRNA	standard	MIMAT0003336	hsa-miR-658	hsa-miR-658
2517	hsa-miR-7978	7400.58	-12.8534	down	3.4539e-27	1.10525e-24	106.025	0.0143266	UCUGGUGUAUAGCGUUGCUCA	mature miRNA	standard	MIMAT0031181	hsa-miR-7978	hsa-miR-7978
911	hsa-miR-942-5p	7240.34	-12.8218	down	1.0479e-26	3.35328e-24	103.956	0.0143579	UCUUCUCUGUUUUGGCCAUGUG	mature miRNA	standard	MIMAT0004985	hsa-miR-942-5p	hsa-miR-942-5p
1005	hsa-miR-1273d	7028.18	12.7789	up	4.1678e-09	1.3337e-06	0.00545175	38.3159	GAACCCAUGAGGUUGAGGCUGCAGU	mature miRNA	standard	MIMAT0015090	hsa-miR-1273d	hsa-miR-1273d
2059	hsa-miR-6501-3p	6868.5	12.7458	up	6.6499e-09	2.12797e-06	0.00543101	37.3029	CCAGAGCAGCCUGCGGUAACAGU	mature miRNA	standard	MIMAT0025459	hsa-miR-6501-3p	hsa-miR-6501-3p
785	hsa-miR-629-5p	6434.89	12.6517	up	1.6945e-08	5.4224e-06	0.00537258	34.572	UGGGUUUACGUUGGGAGAACU	mature miRNA	standard	MIMAT0004810	hsa-miR-629-5p	hsa-miR-629-5p
1281	hsa-miR-3622b-5p	6072.56	12.5681	up	6.9123e-08	2.21194e-05	0.00532118	32.3132	AGGCAUGGGAGGUCAGGUGA	mature miRNA	standard	MIMAT0018005	hsa-miR-3622b-5p	hsa-miR-3622b-5p
747	hsa-miR-600	4946.84	-12.2723	down	1.826e-19	5.8432e-17	73.776	0.0149138	ACUUACAGACAAGAGCCUUGCUC	mature miRNA	standard	MIMAT0003268	hsa-miR-600	hsa-miR-600
1201	hsa-miR-3167	4451.25	-12.12	down	9.0191e-18	2.88611e-15	67.0873	0.0150716	AGGAUUUCAGAAAUACUGGUGU	mature miRNA	standard	MIMAT0015042	hsa-miR-3167	hsa-miR-3167
1414	hsa-miR-4266	4022.74	-11.974	down	2.5623e-16	8.19936e-14	61.244	0.0152245	CUAGGAGGCCUUGGCC	mature miRNA	standard	MIMAT0016892	hsa-miR-4266	hsa-miR-4266
680	hsa-miR-550a-3p	349.187	-8.44786	down	1.1169e-65	3.57408e-63	268.752	0.769649	UGUCUUACUCCCUCAGGCACAU	mature miRNA	standard	MIMAT0003257	hsa-miR-550a-3p	hsa-miR-550a-3p
1592	hsa-miR-4518	295.524	-8.20713	down	3.0927e-70	9.89664e-68	288.435	0.976013	GCUCAGGGAUGAUAACUGUGCUGAGA	mature miRNA	standard	MIMAT0019055	hsa-miR-4518	hsa-miR-4518
1699	hsa-miR-4680-5p	289.167	-8.17576	down	0	0	384.823	1.3308	AGAACUCUUGCAGUCUUAGAUGU	mature miRNA	standard	MIMAT0019764	hsa-miR-4680-5p	hsa-miR-4680-5p
1226	hsa-miR-3187-3p	207.594	7.69762	up	4.632e-34	1.48224e-31	0.801145	166.313	UUGGCCAUGGGGCUGCGCGG	mature miRNA	standard	MIMAT0015069	hsa-miR-3187-3p	hsa-miR-3187-3p
1082	hsa-miR-1912	145.951	-7.18934	down	8.9392e-59	2.86054e-56	242.522	1.66167	UACCCAGAGCAUGCAGUGUGAA	mature miRNA	standard	MIMAT0007887	hsa-miR-1912	hsa-miR-1912
2351	hsa-miR-6847-3p	127.147	6.99035	up	9.4575e-46	3.0264e-43	1.79015	227.611	GGCUCAUGUGUCUGUCCUCUUC	mature miRNA	standard	MIMAT0027595	hsa-miR-6847-3p	hsa-miR-6847-3p
1929	hsa-miR-5088-5p	126.895	-6.98749	down	4.8069e-76	1.53821e-73	315.202	2.48396	CAGGGCUCAGGGAUUGGAUGGAGG	mature miRNA	standard	MIMAT0021080	hsa-miR-5088-5p	hsa-miR-5088-5p
1180	hsa-miR-3152-5p	92.5184	-6.53167	down	2.1526e-63	6.88832e-61	265.126	2.86566	AUUGCCUCUGUUCUAACACAAG	mature miRNA	standard	MIMAT0019207	hsa-miR-3152-5p	hsa-miR-3152-5p
817	hsa-miR-654-5p	90.4088	-6.49839	down	9.5914e-10	3.06925e-07	34.026	0.376358	UGGUGGGCCGCAGAACAUGUGC	mature miRNA	standard	MIMAT0003330	hsa-miR-654-5p	hsa-miR-654-5p
2360	hsa-miR-6851-5p	88.8076	6.47261	up	6.3723e-20	2.03914e-17	1.06892	94.9279	AGGAGGUGGUACUAGGGGCCAGC	mature miRNA	standard	MIMAT0027602	hsa-miR-6851-5p	hsa-miR-6851-5p
1711	hsa-miR-4689	80.5557	-6.33191	down	2.9599e-87	9.47168e-85	369.933	4.59227	UUGAGGAGACAUGGUGGGGGCC	mature miRNA	standard	MIMAT0019778	hsa-miR-4689	hsa-miR-4689
2190	hsa-miR-6767-5p	61.9262	-5.95248	down	1.1128e-50	3.56096e-48	212.456	3.43078	UCGCAGACAGGGACACAUGGAGA	mature miRNA	standard	MIMAT0027434	hsa-miR-6767-5p	hsa-miR-6767-5p
2392	hsa-miR-6868-5p	61.8078	-5.94972	down	3.1668e-57	1.01338e-54	241.868	3.91322	ACUGGCAGAACACUGAAGCAGC	mature miRNA	standard	MIMAT0027636	hsa-miR-6868-5p	hsa-miR-6868-5p
2116	hsa-miR-6730-3p	61.4893	-5.94226	down	1.939e-38	6.2048e-36	160.548	2.611	CCUGACACCCCAUCUGCCCUCA	mature miRNA	standard	MIMAT0027362	hsa-miR-6730-3p	hsa-miR-6730-3p
1386	hsa-miR-3942-5p	60.482	-5.91843	down	3.078e-37	9.8496e-35	156.15	2.58175	AAGCAAUACUGUUACCUGAAAU	mature miRNA	standard	MIMAT0018358	hsa-miR-3942-5p	hsa-miR-3942-5p
2398	hsa-miR-6871-5p	54.0024	-5.75495	down	1.9602e-32	6.27264e-30	136.345	2.5248	CAUGGGAGUUCGGGGUGGUUGC	mature miRNA	standard	MIMAT0027642	hsa-miR-6871-5p	hsa-miR-6871-5p
495	hsa-miR-492	51.4796	-5.68593	down	8.5222e-44	2.7271e-41	185.798	3.60915	AGGACCUGCGGGACAAGAUUCUU	mature miRNA	standard	MIMAT0002812	hsa-miR-492	hsa-miR-492
1139	hsa-miR-3125	47.4097	-5.56711	down	9.5411e-53	3.05315e-50	225.892	4.76468	UAGAGGAAGCUGUGGAGAGA	mature miRNA	standard	MIMAT0014988	hsa-miR-3125	hsa-miR-3125
1211	hsa-miR-3177-3p	34.3393	-5.10179	down	1.0933e-44	3.49856e-42	195.411	5.69059	UGCACGGCACUGGGGACACGU	mature miRNA	standard	MIMAT0015054	hsa-miR-3177-3p	hsa-miR-3177-3p
1391	hsa-miR-3960	27.0877	4.75957	up	0	0	585.602	15862.6	GGCGGCGGCGGAGGCGGGGG	mature miRNA	standard	MIMAT0019337	hsa-miR-3960	hsa-miR-3960
816	hsa-miR-654-3p	26.981	-4.75387	down	2.8895e-37	9.2464e-35	164.497	6.09675	UAUGUCUGCUGACCAUCACCUU	mature miRNA	standard	MIMAT0004814	hsa-miR-654-3p	hsa-miR-654-3p
1394	hsa-miR-3974	18.4262	4.20369	up	8.5501e-16	2.73603e-13	4.64446	85.58	AAAGGUCAUUGUAAGGUUAAUGC	mature miRNA	standard	MIMAT0019359	hsa-miR-3974	hsa-miR-3974
1287	hsa-miR-3652	15.1582	3.92203	up	1.1269e-17	3.60608e-15	6.67198	101.135	CGGCUGGAGGUGUGAGGA	mature miRNA	standard	MIMAT0018072	hsa-miR-3652	hsa-miR-3652
820	hsa-miR-656-3p	14.7821	3.88578	up	1.3121e-14	4.19872e-12	5.44474	80.4849	AAUAUUAUACAGUCAACCUCU	mature miRNA	standard	MIMAT0003332	hsa-miR-656-3p	hsa-miR-656-3p
2508	hsa-miR-7853-5p	14.159	3.82365	up	1.1492e-14	3.67744e-12	5.82852	82.5258	UCAAAUGCAGAUCCUGACUUC	mature miRNA	standard	MIMAT0030428	hsa-miR-7853-5p	hsa-miR-7853-5p
879	hsa-miR-885-3p	13.1165	3.71331	up	6.9165e-07	0.000221328	2.48056	32.5363	AGGCAGCGGGGUGUAGUGGAUA	mature miRNA	standard	MIMAT0004948	hsa-miR-885-3p	hsa-miR-885-3p
1861	hsa-miR-4780	12.3702	-3.62879	down	3.4582e-30	1.10662e-27	149.261	12.0663	ACCCUUGAGCCUGAUCCCUAGC	mature miRNA	standard	MIMAT0019939	hsa-miR-4780	hsa-miR-4780
2240	hsa-miR-6790-5p	10.2575	3.35861	up	1.4944e-06	0.000478208	3.35968	34.462	GUGAGUGUGGAUUUGGCGGGGUU	mature miRNA	standard	MIMAT0027480	hsa-miR-6790-5p	hsa-miR-6790-5p
1332	hsa-miR-3688-3p	8.82297	3.14126	up	8.1507e-12	2.60822e-09	8.65938	76.4015	UAUGGAAAGACUUUGCCACUCU	mature miRNA	standard	MIMAT0018116	hsa-miR-3688-3p	hsa-miR-3688-3p
2054	hsa-miR-6165	8.68461	3.11846	up	2.9871e-06	0.000955872	4.05077	35.1794	CAGCAGGAGGUGAGGGGAG	mature miRNA	standard	MIMAT0024782	hsa-miR-6165	hsa-miR-6165
955	hsa-miR-1236-3p	7.1969	2.84737	up	2.7385e-10	8.7632e-08	9.40446	67.6829	CCUCUUCCCCUUGUCUCUCCAG	mature miRNA	standard	MIMAT0005591	hsa-miR-1236-3p	hsa-miR-1236-3p
1959	hsa-miR-5572	6.97253	2.80168	up	2.3996e-17	7.67872e-15	18.5033	129.015	GUUGGGGUGCAGGGGUCUGCU	mature miRNA	standard	MIMAT0022260	hsa-miR-5572	hsa-miR-5572
995	hsa-miR-1268a	6.83253	2.77242	up	2.6635e-06	0.00085232	5.90857	40.3704	CGGGCGUGGUGGUGGGGG	mature miRNA	standard	MIMAT0005922	hsa-miR-1268a	hsa-miR-1268a
1708	hsa-miR-4687-3p	5.77358	2.52947	up	0	0	533.565	3080.58	UGGCUGUUGGAGGGGGCAGGC	mature miRNA	standard	MIMAT0019775	hsa-miR-4687-3p	hsa-miR-4687-3p
1110	hsa-miR-2392	5.50495	-2.46073	down	1.5407e-07	4.93024e-05	43.2824	7.86244	UAGGAUGGGGGUGAGAGGUG	mature miRNA	standard	MIMAT0019043	hsa-miR-2392	hsa-miR-2392
552	hsa-miR-516b-5p	4.51198	-2.17376	down	1.5189e-05	0.00486048	33.9261	7.51913	AUCUGGAGGUAAGAAGCACUUU	mature miRNA	standard	MIMAT0002859	hsa-miR-516b-5p	hsa-miR-516b-5p
554	hsa-miR-517a-3p	4.09343	-2.03331	down	3.0124e-34	9.63968e-32	280.423	68.5057	AUCGUGCAUCCCUUUAGAGUGU	mature miRNA	standard	MIMAT0002852,MIMAT0002857	hsa-miR-517a-3p	hsa-miR-517a-3p, hsa-miR-517b-3p
1558	hsa-miR-4484	3.69576	-1.88587	down	0	0	11052.7	2990.64	AAAAGGCGGGAGAAGCCCCA	mature miRNA	standard	MIMAT0019018	hsa-miR-4484	hsa-miR-4484
2339	hsa-miR-6840-3p	3.56476	1.8338	up	6.8001e-12	2.17603e-09	38.3587	136.74	GCCCAGGACUUUGUGCGGGGUG	mature miRNA	standard	MIMAT0027583	hsa-miR-6840-3p	hsa-miR-6840-3p
510	hsa-miR-500a-3p	3.20233	1.67912	up	7.5497e-06	0.0024159	21.5759	69.0932	AUGCACCUGGGCAAGGAUUCUG	mature miRNA	standard	MIMAT0002871	hsa-miR-500a-3p	hsa-miR-500a-3p
1623	hsa-miR-4632-5p	2.986	1.57821	up	9.6209e-19	3.07869e-16	95.95	286.506	GAGGGCAGCGUGGGUGUGGCGGA	mature miRNA	standard	MIMAT0022977	hsa-miR-4632-5p	hsa-miR-4632-5p
1647	hsa-miR-4649-5p	2.93848	-1.55507	down	6.8183e-34	2.18186e-31	376.188	128.021	UGGGCGAGGGGUGGGCUCUCAGAG	mature miRNA	standard	MIMAT0019711	hsa-miR-4649-5p	hsa-miR-4649-5p
1213	hsa-miR-3178	2.92589	-1.54888	down	0	0	3820.66	1305.81	GGGGCGCGGCCGGAUCG	mature miRNA	standard	MIMAT0015055	hsa-miR-3178	hsa-miR-3178
1894	hsa-miR-4800-3p	2.82874	1.50016	up	0.0034578	1	11.9872	33.9086	CAUCCGUCCGUCUGUCCAC	mature miRNA	standard	MIMAT0019979	hsa-miR-4800-3p	hsa-miR-4800-3p
2025	hsa-miR-6073	2.79407	-1.48237	down	1.8593e-06	0.000594976	59.9237	21.4468	GGUAGUGAGUUAUCAGCUAC	mature miRNA	standard	MIMAT0023698	hsa-miR-6073	hsa-miR-6073
2120	hsa-miR-6732-3p	2.73497	-1.45153	down	0.00029041	0.0929312	35.5288	12.9905	UAACCCUGUCCUCUCCCUCCCAG	mature miRNA	standard	MIMAT0027366	hsa-miR-6732-3p	hsa-miR-6732-3p
2514	hsa-miR-7975	2.68062	-1.42257	down	0.00085218	0.272698	32.4986	12.1235	AUCCUAGUCACGGCACCA	mature miRNA	standard	MIMAT0031178	hsa-miR-7975	hsa-miR-7975
122	hsa-miR-99a-5p	2.59666	1.37666	up	0.00035081	0.112259	21.3926	55.5493	AACCCGUAGAUCCGAUCUUGUG	mature miRNA	standard	MIMAT0000097	hsa-miR-99a-5p	hsa-miR-99a-5p
2200	hsa-miR-6771-5p	2.56622	-1.35965	down	6.0716e-17	1.94291e-14	210.908	82.1862	CUCGGGAGGGCAUGGGCCAGGC	mature miRNA	standard	MIMAT0027442	hsa-miR-6771-5p	hsa-miR-6771-5p
2529	hsa-miR-8063	2.49781	1.32066	up	8.6756e-06	0.00277619	39.6857	99.1273	UCAAAAUCAGGAGUCGGGGCUU	mature miRNA	standard	MIMAT0030990	hsa-miR-8063	hsa-miR-8063
951	hsa-miR-1231	2.49551	1.31934	up	0.00011716	0.0374912	28.456	71.0123	GUGUCUGGGCGGACAGCUGC	mature miRNA	standard	MIMAT0005586	hsa-miR-1231	hsa-miR-1231
940	hsa-miR-1224-5p	2.44748	1.2913	up	4.0438e-06	0.00129402	44.0454	107.8	GUGAGGACUCGGGAGGUGG	mature miRNA	standard	MIMAT0005458	hsa-miR-1224-5p	hsa-miR-1224-5p
551	hsa-miR-516a-5p	2.42547	-1.27827	down	0.00018567	0.0594144	46.4127	19.1355	UUCUCGAGGAAAGAAGCACUUUC	mature miRNA	standard	MIMAT0004770	hsa-miR-516a-5p	hsa-miR-516a-5p
199	hsa-miR-148a-3p	2.40156	-1.26397	down	3.4189e-15	1.09405e-12	208.206	86.6962	UCAGUGCACUACAGAACUUUGU	mature miRNA	standard	MIMAT0000243	hsa-miR-148a-3p	hsa-miR-148a-3p
710	hsa-miR-574-3p	2.39388	-1.25935	down	4.7875e-11	1.532e-08	147.334	61.5462	CACGCUCAUGCACACACCCACA	mature miRNA	standard	MIMAT0003239	hsa-miR-574-3p	hsa-miR-574-3p
549	hsa-miR-515-5p	2.35371	-1.23494	down	0.00014874	0.0475968	47.8315	20.3217	UUCUCCAAAAGAAAGCACUUUCUG	mature miRNA	standard	MIMAT0002826	hsa-miR-515-5p	hsa-miR-515-5p
1713	hsa-miR-4690-5p	2.34863	-1.23182	down	0	0	10440.5	4445.38	GAGCAGGCGAGGCUGGGCUGAA	mature miRNA	standard	MIMAT0019779	hsa-miR-4690-5p	hsa-miR-4690-5p
2197	hsa-miR-6770-3p	2.33043	-1.2206	down	1.6949e-05	0.00542368	65.039	27.9086	CUGGCGGCUGUGUCUUCACAG	mature miRNA	standard	MIMAT0027441	hsa-miR-6770-3p	hsa-miR-6770-3p
126	hsa-miR-100-5p	2.26066	1.17674	up	0.0006369	0.203808	29.4714	66.6248	AACCCGUAGAUCCGAACUUGUG	mature miRNA	standard	MIMAT0000098	hsa-miR-100-5p	hsa-miR-100-5p
235	hsa-miR-186-5p	2.25686	-1.17432	down	2.9542e-12	9.45344e-10	180.389	79.9293	CAAAGAAUUCUCCUUUUGGGCU	mature miRNA	standard	MIMAT0000456	hsa-miR-186-5p	hsa-miR-186-5p
948	hsa-miR-1228-5p	2.24564	1.16713	up	5.6195e-05	0.0179824	45.5495	102.288	GUGGGCGGGGGCAGGUGUGUG	mature miRNA	standard	MIMAT0005582	hsa-miR-1228-5p	hsa-miR-1228-5p
2210	hsa-miR-6776-5p	2.21607	1.14801	up	0.0066888	1	21.7948	48.2989	UCUGGGUGCAGUGGGGGUU	mature miRNA	standard	MIMAT0027452	hsa-miR-6776-5p	hsa-miR-6776-5p
2224	hsa-miR-6782-5p	2.20925	1.14355	up	0.0025361	0.811552	25.4196	56.1582	UAGGGGUGGGGGAAUUCAGGGGUGU	mature miRNA	standard	MIMAT0027464	hsa-miR-6782-5p	hsa-miR-6782-5p
446	hsa-miR-424-5p	2.20044	-1.13779	down	3.0322e-23	9.70304e-21	376.822	171.249	CAGCAGCAAUUCAUGUUUUGAA	mature miRNA	standard	MIMAT0001341	hsa-miR-424-5p	hsa-miR-424-5p
144	hsa-miR-125a-5p	2.13621	-1.09505	down	0.00058892	0.188454	50.3242	23.5577	UCCCUGAGACCCUUUAACCUGUGA	mature miRNA	standard	MIMAT0000443	hsa-miR-125a-5p	hsa-miR-125a-5p
555	hsa-miR-517c-3p	2.131	-1.09153	down	0.0015079	0.482528	41.6739	19.556	AUCGUGCAUCCUUUUAGAGUGU	mature miRNA	standard	MIMAT0002866	hsa-miR-517c-3p	hsa-miR-517c-3p
2286	hsa-miR-6813-5p	2.11916	1.08349	up	0.035966	1	15.6441	33.1523	CAGGGGCUGGGGUUUCAGGUUCU	mature miRNA	standard	MIMAT0027526	hsa-miR-6813-5p	hsa-miR-6813-5p
1938	hsa-miR-5096	2.10269	1.07224	up	1.8641e-23	5.96512e-21	337.147	708.917	GUUUCACCAUGUUGGUCAGGC	mature miRNA	standard	MIMAT0020603	hsa-miR-5096	hsa-miR-5096
708	hsa-miR-572	2.1017	1.07155	up	0.01776	1	19.1891	40.3296	GUCCGCUCGGCGGUGGCCCA	mature miRNA	standard	MIMAT0003237	hsa-miR-572	hsa-miR-572
206	hsa-miR-150-5p	2.08232	1.0582	up	4.0709e-07	0.000130269	89.223	185.791	UCUCCCAACCCUUGUACCAGUG	mature miRNA	standard	MIMAT0000451	hsa-miR-150-5p	hsa-miR-150-5p
1794	hsa-miR-4739	2.05724	-1.04071	down	5.9593e-14	1.90698e-11	245.869	119.514	AAGGGAGGAGGAGCGGAGGGGCCCU	mature miRNA	standard	MIMAT0019868	hsa-miR-4739	hsa-miR-4739
86	hsa-miR-30b-5p	2.05648	-1.04017	down	1.8989e-19	6.07648e-17	352.4	171.361	UGUAAACAUCCUACACUCAGCU	mature miRNA	standard	MIMAT0000420	hsa-miR-30b-5p	hsa-miR-30b-5p
1525	hsa-miR-4454	2.02164	-1.01553	down	1.4615e-78	4.6768e-76	1572.89	778.024	GGAUCCGAGUCACGGCACCA	mature miRNA	standard	MIMAT0018976	hsa-miR-4454	hsa-miR-4454
2160	hsa-miR-6752-5p	2.00831	1.00598	up	0	0	2117.02	4251.64	GGGGGGUGUGGAGCCAGGGGGC	mature miRNA	standard	MIMAT0027404	hsa-miR-6752-5p	hsa-miR-6752-5p
2456	hsa-miR-7110-5p	2.00169	-1.00122	down	3.473e-11	1.11136e-08	198.582	99.2071	UGGGGGUGUGGGGAGAGAGAG	mature miRNA	standard	MIMAT0028117	hsa-miR-7110-5p	hsa-miR-7110-5p
1690	hsa-miR-4674	1.99394	-0.995619	no change	1.2428e-09	3.97696e-07	170.875	85.6973	CUGGGCUCGGGACGCGCGGCU	mature miRNA	standard	MIMAT0019756	hsa-miR-4674	hsa-miR-4674
1951	hsa-miR-5195-3p	1.9824	0.987245	no change	9.0506e-15	2.89619e-12	253.653	502.84	AUCCAGUUCUCUGAGGGGGCU	mature miRNA	standard	MIMAT0021127	hsa-miR-5195-3p	hsa-miR-5195-3p
1614	hsa-miR-4534	1.97457	0.981536	no change	0.0011187	0.357984	46.6279	92.0698	GGAUGGAGGAGGGGUCU	mature miRNA	standard	MIMAT0019073	hsa-miR-4534	hsa-miR-4534
194	hsa-miR-103b	1.93355	0.951249	no change	3.0544e-21	9.77408e-19	414.29	801.049	UCAUAGCCCUGUACAAUGCUGCU	mature miRNA	standard	MIMAT0007402	hsa-miR-103b	hsa-miR-103b
2158	hsa-miR-6751-5p	1.92327	0.943565	no change	0.0010364	0.331648	52.6989	101.354	UUGGGGGUGAGGUUGGUGUCUGG	mature miRNA	standard	MIMAT0027402	hsa-miR-6751-5p	hsa-miR-6751-5p
1954	hsa-miR-5196-5p	1.92161	-0.942315	no change	4.8792e-08	1.56134e-05	147.94	76.9873	AGGGAAGGGGACGAGGGUUGGG	mature miRNA	standard	MIMAT0021128	hsa-miR-5196-5p	hsa-miR-5196-5p
2051	hsa-miR-6132	1.90802	0.932077	no change	0.0046181	1	39.7175	75.7818	AGCAGGGCUGGGGAUUGCA	mature miRNA	standard	MIMAT0024616	hsa-miR-6132	hsa-miR-6132
858	hsa-miR-762	1.90009	0.926065	no change	8.4517e-52	2.70454e-49	1136.22	2158.91	GGGGCUGGGGCCGGGGCCGAGC	mature miRNA	standard	MIMAT0010313	hsa-miR-762	hsa-miR-762
2107	hsa-miR-6724-5p	1.88769	0.916626	no change	4.4064e-19	1.41005e-16	406.41	767.179	CUGGGCCCGCGGCGGGCGUGGGG	mature miRNA	standard	MIMAT0025856	hsa-miR-6724-5p	hsa-miR-6724-5p
2516	hsa-miR-7977	1.87528	-0.907103	no change	7.2904e-11	2.33293e-08	223.246	119.047	UUCCCAGCCAACGCACCA	mature miRNA	standard	MIMAT0031180	hsa-miR-7977	hsa-miR-7977
85	hsa-miR-30b-3p	1.84434	0.883105	no change	0.0011796	0.377472	59.0647	108.935	CUGGGAGGUGGAUGUUUACUUC	mature miRNA	standard	MIMAT0004589	hsa-miR-30b-3p	hsa-miR-30b-3p
111	hsa-miR-92b-3p	1.82652	0.8691	no change	2.1365e-07	6.8368e-05	160.662	293.453	UAUUGCACUCGUCCCGGCCUCC	mature miRNA	standard	MIMAT0003218	hsa-miR-92b-3p	hsa-miR-92b-3p
1582	hsa-miR-4508	1.74183	0.800605	no change	3.7368e-61	1.19578e-58	1976.21	3442.23	GCGGGGCUGGGCGCGCG	mature miRNA	standard	MIMAT0019045	hsa-miR-4508	hsa-miR-4508
140	hsa-miR-122-5p	1.73801	0.797434	no change	4.3559e-48	1.39389e-45	1563.55	2717.46	UGGAGUGUGACAAUGGUGUUUG	mature miRNA	standard	MIMAT0000421	hsa-miR-122-5p	hsa-miR-122-5p
1512	hsa-miR-4443	1.73448	0.794501	no change	1.1089e-16	3.54848e-14	511.276	886.796	UUGGAGGCGUGGGUUUU	mature miRNA	standard	MIMAT0018961	hsa-miR-4443	hsa-miR-4443
1571	hsa-miR-4497	1.731	-0.791604	no change	1.1942e-72	3.82144e-70	2055.31	1187.36	CUCCGGGACGGCUGGGC	mature miRNA	standard	MIMAT0019032	hsa-miR-4497	hsa-miR-4497
401	hsa-miR-375	1.72527	0.786823	up	0.11955	1	19.7726	34.113	UUUGUUCGUUCGGCUCGCGUGA	mature miRNA	standard	MIMAT0000728	hsa-miR-375	hsa-miR-375
53	hsa-miR-22-3p	1.71735	0.780186	no change	2.4504e-17	7.84128e-15	562.051	965.239	AAGCUGCCAGUUGAAGAACUGU	mature miRNA	standard	MIMAT0000077	hsa-miR-22-3p	hsa-miR-22-3p
262	hsa-miR-199a-3p	1.70945	0.773531	no change	0.015453	1	45.9523	78.5531	ACAGUAGUCUGCACAUUGGUUA	mature miRNA	standard	MIMAT0000232,MIMAT0004563	hsa-miR-199a-3p	hsa-miR-199a-3p, hsa-miR-199b-3p
147	hsa-miR-125b-5p	1.70778	-0.772121	no change	0.0035676	1	55.1895	32.3165	UCCCUGAGACCCUAACUUGUGA	mature miRNA	standard	MIMAT0000423	hsa-miR-125b-5p	hsa-miR-125b-5p
350	hsa-miR-328-5p	1.67203	-0.741603	no change	1.2596e-11	4.03072e-09	316.736	189.432	GGGGGGGCAGGAGGGGCUCAGGG	mature miRNA	standard	MIMAT0026486	hsa-miR-328-5p	hsa-miR-328-5p
475	hsa-miR-466	1.67185	0.741442	no change	0.047169	1	36.0136	60.2091	AUACACAUACACGCAACACACAU	mature miRNA	standard	MIMAT0015002	hsa-miR-466	hsa-miR-466
148	hsa-miR-126-3p	1.6543	-0.726219	no change	1.8064e-56	5.78048e-54	1791.82	1083.13	UCGUACCGUGAGUAAUAAUGCG	mature miRNA	standard	MIMAT0000445	hsa-miR-126-3p	hsa-miR-126-3p
907	hsa-miR-939-5p	1.6482	-0.720893	no change	5.6188e-05	0.0179802	116.171	70.4833	UGGGGAGCUGAGGCUCUGGGGGUG	mature miRNA	standard	MIMAT0004982	hsa-miR-939-5p	hsa-miR-939-5p
187	hsa-miR-143-3p	1.64801	-0.720728	no change	8.1804e-05	0.0261773	110.645	67.1381	UGAGAUGAAGCACUGUAGCUC	mature miRNA	standard	MIMAT0000435	hsa-miR-143-3p	hsa-miR-143-3p
1573	hsa-miR-4499	1.64315	-0.716462	no change	0.020245	1	36.5534	22.246	AAGACUGAGAGGAGGGA	mature miRNA	standard	MIMAT0019035	hsa-miR-4499	hsa-miR-4499
852	hsa-miR-744-5p	1.64166	0.715156	up	0.057779	1	36.1243	59.3039	UGCGGGGCUAGGGCUAACAGCA	mature miRNA	standard	MIMAT0004945	hsa-miR-744-5p	hsa-miR-744-5p
567	hsa-miR-519a-3p	1.64164	-0.715142	no change	0.00039466	0.126291	91.5782	55.7845	AAAGUGCAUCCUUUUAGAGUGU	mature miRNA	standard	MIMAT0002869	hsa-miR-519a-3p	hsa-miR-519a-3p
70	hsa-miR-27a-3p	1.6412	-0.714752	no change	1.8728e-05	0.00599296	137.124	83.5511	UUCACAGUGGCUAAGUUCCGC	mature miRNA	standard	MIMAT0000084	hsa-miR-27a-3p	hsa-miR-27a-3p
2448	hsa-miR-7106-5p	1.63778	-0.71174	no change	1.1943e-06	0.000382176	175.14	106.937	UGGGAGGAGGGGAUCUUGGG	mature miRNA	standard	MIMAT0028109	hsa-miR-7106-5p	hsa-miR-7106-5p
28	hsa-miR-10b-5p	1.63308	-0.707593	no change	2.1918e-05	0.00701376	133.554	81.7804	UACCCUGUAGAACCGAAUUUGUG	mature miRNA	standard	MIMAT0000254	hsa-miR-10b-5p	hsa-miR-10b-5p
416	hsa-miR-378e	1.63096	0.705718	no change	0.0068614	1	73.9298	120.576	ACUGGACUUGGAGUCAGGA	mature miRNA	standard	MIMAT0018927	hsa-miR-378e	hsa-miR-378e
842	hsa-miR-671-5p	1.61446	0.691053	up	0.13943	1	24.614	39.7383	AGGAAGCCCUGGAGGGGCUGGAG	mature miRNA	standard	MIMAT0003880	hsa-miR-671-5p	hsa-miR-671-5p
52	hsa-miR-21-5p	1.60232	0.680163	no change	2.109e-09	6.7488e-07	406.822	651.859	UAGCUUAUCAGACUGAUGUUGA	mature miRNA	standard	MIMAT0000076	hsa-miR-21-5p	hsa-miR-21-5p
2078	hsa-miR-6510-5p	1.59925	-0.677393	no change	1.0936e-07	3.49952e-05	224.839	140.59	CAGCAGGGGAGAGAGAGGAGUC	mature miRNA	standard	MIMAT0025476	hsa-miR-6510-5p	hsa-miR-6510-5p
415	hsa-miR-378d	1.59681	0.67519	no change	0.04172	1	46.23	73.8203	ACUGGACUUGGAGUCAGAAA	mature miRNA	standard	MIMAT0018926	hsa-miR-378d	hsa-miR-378d
407	hsa-miR-376c-3p	1.58527	-0.664732	no change	0.0047224	1	64.9805	40.9901	AACAUAGAGGAAAUUCCACGU	mature miRNA	standard	MIMAT0000720	hsa-miR-376c-3p	hsa-miR-376c-3p
749	hsa-miR-602	1.58149	0.661287	up	0.11313	1	28.3811	44.8844	GACACGGGCGACAGCUGCGGCCC	mature miRNA	standard	MIMAT0003270	hsa-miR-602	hsa-miR-602
1543	hsa-miR-4472	1.57943	0.659401	no change	0	0	4933.96	7792.83	GGUGGGGGGUGUUGUUUU	mature miRNA	standard	MIMAT0018999	hsa-miR-4472	hsa-miR-4472
32	hsa-miR-15b-5p	1.57831	-0.65838	no change	3.4834e-13	1.11469e-10	437.405	277.135	UAGCAGCACAUCAUGGUUUACA	mature miRNA	standard	MIMAT0000417	hsa-miR-15b-5p	hsa-miR-15b-5p
1054	hsa-miR-1307-3p	1.57489	0.655252	up	0.16024	1	23.9675	37.7461	ACUCGGCGUGGCGUCGGUCGUG	mature miRNA	standard	MIMAT0005951	hsa-miR-1307-3p	hsa-miR-1307-3p
1939	hsa-miR-5100	1.57402	-0.65445	no change	5.2835e-06	0.00169072	173.233	110.058	UUCAGAUCCCAGCGGUGCCUCU	mature miRNA	standard	MIMAT0022259	hsa-miR-5100	hsa-miR-5100
1493	hsa-miR-4429	1.5727	0.653246	up	0.19908	1	20.8847	32.8454	AAAAGCUGGGCUGAGAGGCG	mature miRNA	standard	MIMAT0018944	hsa-miR-4429	hsa-miR-4429
444	hsa-miR-423-5p	1.57258	0.653135	no change	0.00029736	0.0951552	165.758	260.667	UGAGGGGCAGAGAGCGAGACUUU	mature miRNA	standard	MIMAT0004748	hsa-miR-423-5p	hsa-miR-423-5p
1089	hsa-miR-1973	1.56348	-0.644762	no change	0.0020476	0.655232	79.5703	50.893	ACCGUGCAAAGGUAGCAUA	mature miRNA	standard	MIMAT0009448	hsa-miR-1973	hsa-miR-1973
72	hsa-miR-27b-3p	1.54919	0.631517	up	0.12067	1	29.4231	45.582	UUCACAGUGGCUAAGUUCUGC	mature miRNA	standard	MIMAT0000419	hsa-miR-27b-3p	hsa-miR-27b-3p
1196	hsa-miR-3162-5p	1.54852	0.630888	no change	1.5449e-14	4.94368e-12	817.383	1265.73	UUAGGGAGUAGAAGGGUGGGGAG	mature miRNA	standard	MIMAT0015036	hsa-miR-3162-5p	hsa-miR-3162-5p
259	hsa-miR-197-3p	1.54123	-0.624079	no change	0.0048733	1	71.7567	46.5582	UUCACCACCUUCUCCACCCAGC	mature miRNA	standard	MIMAT0000227	hsa-miR-197-3p	hsa-miR-197-3p
448	hsa-miR-425-5p	1.53961	-0.622561	no change	3.7556e-12	1.20179e-09	430.744	279.776	AAUGACACGAUCACUCCCGUUGA	mature miRNA	standard	MIMAT0003393	hsa-miR-425-5p	hsa-miR-425-5p
2450	hsa-miR-7107-5p	1.53946	-0.622427	no change	1.91e-08	6.112e-06	283.473	184.137	UCGGCCUGGGGAGGAGGAAGGG	mature miRNA	standard	MIMAT0028111	hsa-miR-7107-5p	hsa-miR-7107-5p
1007	hsa-miR-1273f	1.53443	0.617699	no change	0.0072017	1	109.523	168.055	GGAGAUGGAGGUUGCAGUG	mature miRNA	standard	MIMAT0020601	hsa-miR-1273f	hsa-miR-1273f
950	hsa-miR-1229-5p	1.53318	0.61653	up	0.14662	1	29.0584	44.5518	GUGGGUAGGGUUUGGGGGAGAGCG	mature miRNA	standard	MIMAT0022942	hsa-miR-1229-5p	hsa-miR-1229-5p
154	hsa-miR-128-3p	1.53092	-0.614402	no change	0.014306	1	54.775	35.779	UCACAGUGAACCGGUCUCUUU	mature miRNA	standard	MIMAT0000424	hsa-miR-128-3p	hsa-miR-128-3p
1797	hsa-miR-4741	1.52385	0.607725	up	0.14065	1	34.7275	52.9197	CGGGCUGUCCGGAGGGGUCGGCU	mature miRNA	standard	MIMAT0019871	hsa-miR-4741	hsa-miR-4741
770	hsa-miR-619-5p	1.51947	0.603572	up	0.10138	1	39.4566	59.9533	GCUGGGAUUACAGGCAUGAGCC	mature miRNA	standard	MIMAT0026622	hsa-miR-619-5p	hsa-miR-619-5p
1064	hsa-miR-1469	1.51109	0.595594	no change	0.00074917	0.239734	186.259	281.454	CUCGGCGCGGGGCGCGGGCUCC	mature miRNA	standard	MIMAT0007347	hsa-miR-1469	hsa-miR-1469
2168	hsa-miR-6756-5p	1.48787	-0.573244	no change	6.2016e-10	1.98451e-07	385.22	258.908	AGGGUGGGGCUGGAGGUGGGGCU	mature miRNA	standard	MIMAT0027412	hsa-miR-6756-5p	hsa-miR-6756-5p
481	hsa-miR-486-3p	1.47985	0.565455	up	0.23337	1	30.6586	45.3703	CGGGGCAGCUCAGUACAGGAU	mature miRNA	standard	MIMAT0004762	hsa-miR-486-3p	hsa-miR-486-3p
477	hsa-miR-483-5p	1.47945	0.565064	no change	1.6972e-16	5.43104e-14	1283.86	1899.41	AAGACGGGAGGAAAGAAGGGAG	mature miRNA	standard	MIMAT0004761	hsa-miR-483-5p	hsa-miR-483-5p
2506	hsa-miR-7851-3p	1.47072	-0.556522	no change	3.0134e-06	0.000964288	228.465	155.342	UACCUGGGAGACUGAGGUUGGA	mature miRNA	standard	MIMAT0030426	hsa-miR-7851-3p	hsa-miR-7851-3p
1538	hsa-miR-4467	1.46469	0.550598	no change	0.021123	1	107.374	157.271	UGGCGGCGGUAGUUAUGGGCUU	mature miRNA	standard	MIMAT0018994	hsa-miR-4467	hsa-miR-4467
336	hsa-miR-320a	1.46446	0.550364	no change	9.9203e-05	0.031745	306.982	449.561	AAAAGCUGGGUUGAGAGGGCGA	mature miRNA	standard	MIMAT0000510	hsa-miR-320a	hsa-miR-320a
338	hsa-miR-320c	1.45734	0.543342	no change	0.00075547	0.24175	237.417	345.999	AAAAGCUGGGUUGAGAGGGU	mature miRNA	standard	MIMAT0005793	hsa-miR-320c	hsa-miR-320c
114	hsa-miR-93-5p	1.45463	-0.540652	no change	0.00022822	0.0730304	146.129	100.458	CAAAGUGCUGUUCGUGCAGGUAG	mature miRNA	standard	MIMAT0000093	hsa-miR-93-5p	hsa-miR-93-5p
1415	hsa-miR-4267	1.45102	-0.537063	no change	7.8648e-72	2.51674e-69	3500.07	2412.15	UCCAGCUCGGUGGCAC	mature miRNA	standard	MIMAT0016893	hsa-miR-4267	hsa-miR-4267
414	hsa-miR-378c	1.44243	0.528503	up	0.26456	1	33.6066	48.4753	ACUGGACUUGGAGUCAGAAGAGUGG	mature miRNA	standard	MIMAT0016847	hsa-miR-378c	hsa-miR-378c
2292	hsa-miR-6816-5p	1.43714	0.523196	up	0.06772	1	80.5741	115.796	UGGGGCGGGGCAGGUCCCUGC	mature miRNA	standard	MIMAT0027532	hsa-miR-6816-5p	hsa-miR-6816-5p
1873	hsa-miR-4787-5p	1.43044	0.516459	no change	2.9184e-53	9.33888e-51	5654.57	8088.52	GCGGGGGUGGCGGCGGCAUCCC	mature miRNA	standard	MIMAT0019956	hsa-miR-4787-5p	hsa-miR-4787-5p
220	hsa-miR-181a-5p	1.41061	-0.496318	no change	6.7714e-08	2.16685e-05	357.261	253.267	AACAUUCAACGCUGUCGGUGAGU	mature miRNA	standard	MIMAT0000256	hsa-miR-181a-5p	hsa-miR-181a-5p
87	hsa-miR-30c-1-3p	1.40412	-0.489669	no change	1.1215e-66	3.5888e-64	3687.28	2626.04	CUGGGAGAGGGUUGUUUACUCC	mature miRNA	standard	MIMAT0004674	hsa-miR-30c-1-3p	hsa-miR-30c-1-3p
2052	hsa-miR-6133	1.39578	-0.481076	no change	2.0879e-07	6.68128e-05	345.754	247.713	UGAGGGAGGAGGUUGGGUA	mature miRNA	standard	MIMAT0024617	hsa-miR-6133	hsa-miR-6133
2396	hsa-miR-6870-5p	1.39536	0.48064	up	0.33604	1	31.7083	44.2446	UGGGGGAGAUGGGGGUUGA	mature miRNA	standard	MIMAT0027640	hsa-miR-6870-5p	hsa-miR-6870-5p
1432	hsa-miR-4284	1.39208	-0.477244	down	0.060686	1	46.7059	33.5511	GGGCUCACAUCACCCCAU	mature miRNA	standard	MIMAT0016915	hsa-miR-4284	hsa-miR-4284
84	hsa-miR-30a-5p	1.39091	-0.47603	no change	7.5164e-09	2.40525e-06	433.559	311.709	UGUAAACAUCCUCGACUGGAAG	mature miRNA	standard	MIMAT0000087	hsa-miR-30a-5p	hsa-miR-30a-5p
1429	hsa-miR-4281	1.3852	-0.470092	no change	3.2674e-36	1.04557e-33	2077.5	1499.79	GGGUCCCGGGGAGGGGGG	mature miRNA	standard	MIMAT0016907	hsa-miR-4281	hsa-miR-4281
80	hsa-miR-29b-3p	1.3807	-0.465396	down	0.1024	1	37.1009	26.8712	UAGCACCAUUUGAAAUCAGUGUU	mature miRNA	standard	MIMAT0000100	hsa-miR-29b-3p	hsa-miR-29b-3p
2111	hsa-miR-6727-5p	1.37919	0.463822	no change	0	0	14843.1	20471.4	CUCGGGGCAGGCGGCUGGGAGCG	mature miRNA	standard	MIMAT0027355	hsa-miR-6727-5p	hsa-miR-6727-5p
1562	hsa-miR-4488	1.37746	0.462011	no change	4.4826e-49	1.43443e-46	7165.1	9869.63	AGGGGGCGGGCUCCGGCG	mature miRNA	standard	MIMAT0019022	hsa-miR-4488	hsa-miR-4488
1907	hsa-miR-5001-5p	1.37418	0.458572	no change	0.0017971	0.575072	340.05	467.29	AGGGCUGGACUCAGCGGCGGAGCU	mature miRNA	standard	MIMAT0021021	hsa-miR-5001-5p	hsa-miR-5001-5p
2270	hsa-miR-6805-5p	1.37286	-0.457188	no change	0.029436	1	67.9796	49.5167	UAGGGGGCGGCUUGUGGAGUGU	mature miRNA	standard	MIMAT0027510	hsa-miR-6805-5p	hsa-miR-6805-5p
76	hsa-miR-29a-3p	1.37092	0.455148	up	0.09292	1	95.2056	130.52	UAGCACCAUCUGAAAUCGGUUA	mature miRNA	standard	MIMAT0000086	hsa-miR-29a-3p	hsa-miR-29a-3p
2406	hsa-miR-6875-5p	1.367	0.451018	no change	0.0093079	1	252.583	345.283	UGAGGGACCCAGGACAGGAGA	mature miRNA	standard	MIMAT0027650	hsa-miR-6875-5p	hsa-miR-6875-5p
1787	hsa-miR-4734	1.36336	-0.447168	no change	4.6031e-28	1.47299e-25	1703.58	1249.55	GCUGCGGGCUGCGGUCAGGGCG	mature miRNA	standard	MIMAT0019859	hsa-miR-4734	hsa-miR-4734
16	hsa-let-7g-5p	1.3587	0.442227	no change	0.0044599	1	307.288	417.512	UGAGGUAGUAGUUUGUACAGUU	mature miRNA	standard	MIMAT0000414	hsa-let-7g-5p	hsa-let-7g-5p
1658	hsa-miR-4656	1.35849	0.442001	up	0.20665	1	61.3766	83.3794	UGGGCUGAGGGCAGGAGGCCUGU	mature miRNA	standard	MIMAT0019723	hsa-miR-4656	hsa-miR-4656
2374	hsa-miR-6858-5p	1.35746	0.440914	up	0.081047	1	120.638	163.761	GUGAGGAGGGGCUGGCAGGGAC	mature miRNA	standard	MIMAT0027616	hsa-miR-6858-5p	hsa-miR-6858-5p
1581	hsa-miR-4507	1.3565	-0.439891	no change	0.004352	1	118.215	87.1467	CUGGGUUGGGCUGGGCUGGG	mature miRNA	standard	MIMAT0019044	hsa-miR-4507	hsa-miR-4507
860	hsa-miR-765	1.35399	-0.437219	no change	0.0051232	1	115.179	85.0662	UGGAGGAGAAGGAAGGUGAUG	mature miRNA	standard	MIMAT0003945	hsa-miR-765	hsa-miR-765
467	hsa-miR-451a	1.35266	0.435799	no change	0	0	17429.4	23576	AAACCGUUACCAUUACUGAGUU	mature miRNA	standard	MIMAT0001631	hsa-miR-451a	hsa-miR-451a
812	hsa-miR-652-3p	1.34994	-0.432897	down	0.085012	1	39.7727	29.4626	AAUGGCGCCACUAGGGUUGUG	mature miRNA	standard	MIMAT0003322	hsa-miR-652-3p	hsa-miR-652-3p
135	hsa-miR-106a-5p	1.34359	-0.426097	no change	0.0015875	0.508	155.365	115.634	AAAAGUGCUUACAGUGCAGGUAG	mature miRNA	standard	MIMAT0000103	hsa-miR-106a-5p	hsa-miR-106a-5p
201	hsa-miR-148b-3p	1.33968	-0.421892	no change	0.0049479	1	124.113	92.6437	UCAGUGCAUCACAGAACUUUGU	mature miRNA	standard	MIMAT0000759	hsa-miR-148b-3p	hsa-miR-148b-3p
48	hsa-miR-20a-5p	1.33514	-0.416986	no change	0.00054911	0.175715	189.012	141.568	UAAAGUGCUUAUAGUGCAGGUAG	mature miRNA	standard	MIMAT0000075	hsa-miR-20a-5p	hsa-miR-20a-5p
203	hsa-miR-149-3p	1.33102	0.412535	no change	2.0128e-05	0.00644096	874.096	1163.44	AGGGAGGGACGGGGGCUGUGC	mature miRNA	standard	MIMAT0004609	hsa-miR-149-3p	hsa-miR-149-3p
2491	hsa-miR-7641	1.32753	-0.408747	no change	1.2654e-26	4.04928e-24	1820.99	1371.71	UUGAUCUCGGAAGCUAAGC	mature miRNA	standard	MIMAT0029782	hsa-miR-7641	hsa-miR-7641
1117	hsa-miR-2861	1.32727	0.408462	no change	0.0052451	1	393.601	522.415	GGGGCCUGGCGGUGGGCGG	mature miRNA	standard	MIMAT0013802	hsa-miR-2861	hsa-miR-2861
37	hsa-miR-17-5p	1.32508	-0.406077	no change	0.0010062	0.321984	176.283	133.036	CAAAGUGCUUACAGUGCAGGUAG	mature miRNA	standard	MIMAT0000070	hsa-miR-17-5p	hsa-miR-17-5p
89	hsa-miR-30c-5p	1.32178	0.40248	up	0.091777	1	149.625	197.771	UGUAAACAUCCUACACUCUCAGC	mature miRNA	standard	MIMAT0000244	hsa-miR-30c-5p	hsa-miR-30c-5p
1419	hsa-miR-4271	1.32074	-0.401348	no change	1.9605e-05	0.0062736	303.182	229.555	GGGGGAAGAAAAGGUGGGG	mature miRNA	standard	MIMAT0016901	hsa-miR-4271	hsa-miR-4271
312	hsa-miR-223-3p	1.31708	0.39734	no change	0.0017183	0.549856	533.863	703.139	UGUCAGUUUGUCAAAUACCCCA	mature miRNA	standard	MIMAT0000280	hsa-miR-223-3p	hsa-miR-223-3p
2494	hsa-miR-7704	1.3118	0.391547	no change	6.0484e-41	1.93549e-38	9813.03	12872.7	CGGGGUCGGCGGCGACGUG	mature miRNA	standard	MIMAT0030019	hsa-miR-7704	hsa-miR-7704
1223	hsa-miR-3185	1.30862	0.38805	up	0.072883	1	183.116	239.629	AGAAGAAGGCGGUCGGUCUGCGG	mature miRNA	standard	MIMAT0015065	hsa-miR-3185	hsa-miR-3185
726	hsa-miR-584-5p	1.305	0.38405	up	0.52128	1	27.2008	35.4971	UUAUGGUUUGCCUGGGACUGAG	mature miRNA	standard	MIMAT0003249	hsa-miR-584-5p	hsa-miR-584-5p
1291	hsa-miR-3656	1.30286	0.381682	no change	1.5376e-16	4.92032e-14	4133.8	5385.77	GGCGGGUGCGGGGGUGG	mature miRNA	standard	MIMAT0018076	hsa-miR-3656	hsa-miR-3656
209	hsa-miR-151b	1.3023	-0.381058	no change	0.00092322	0.29543	195.184	149.877	UCGAGGAGCUCACAGUCU	mature miRNA	standard	MIMAT0010214	hsa-miR-151b	hsa-miR-151b
1497	hsa-miR-4433-3p	1.29715	-0.375348	no change	5.7026e-08	1.82483e-05	526.641	405.998	ACAGGAGUGGGGGUGGGACAU	mature miRNA	standard	MIMAT0018949	hsa-miR-4433-3p	hsa-miR-4433-3p
46	hsa-miR-19b-3p	1.29675	-0.374904	down	0.11768	1	43.3341	33.4174	UGUGCAAAUCCAUGCAAAACUGA	mature miRNA	standard	MIMAT0000074	hsa-miR-19b-3p	hsa-miR-19b-3p
1277	hsa-miR-3621	1.29668	-0.37482	no change	0.0067231	1	128.809	99.3378	CGCGGGUCGGGGUCUGCAGG	mature miRNA	standard	MIMAT0018002	hsa-miR-3621	hsa-miR-3621
1454	hsa-miR-4306	1.28543	-0.362251	no change	0.00086986	0.278355	203.707	158.474	UGGAGAGAAAGGCAGUA	mature miRNA	standard	MIMAT0016858	hsa-miR-4306	hsa-miR-4306
2121	hsa-miR-6732-5p	1.28528	-0.362087	no change	1.3256e-07	4.24192e-05	519.563	404.24	UAGGGGGUGGCAGGCUGGCC	mature miRNA	standard	MIMAT0027365	hsa-miR-6732-5p	hsa-miR-6732-5p
2208	hsa-miR-6775-5p	1.2782	-0.354117	no change	2.2473e-07	7.19136e-05	518.202	405.415	UCGGGGCAUGGGGGAGGGAGGCUGG	mature miRNA	standard	MIMAT0027450	hsa-miR-6775-5p	hsa-miR-6775-5p
244	hsa-miR-191-5p	1.27683	0.352566	no change	0.0045513	1	637.429	813.889	CAACGGAAUCCCAAAAGCAGCUG	mature miRNA	standard	MIMAT0000440	hsa-miR-191-5p	hsa-miR-191-5p
996	hsa-miR-1268b	1.27359	0.348896	no change	0.0031006	0.992192	723.068	920.89	CGGGCGUGGUGGUGGGGGUG	mature miRNA	standard	MIMAT0018925	hsa-miR-1268b	hsa-miR-1268b
35	hsa-miR-16-5p	1.2728	-0.348011	no change	3.1212e-48	9.98784e-46	4183.38	3286.74	UAGCAGCACGUAAAUAUUGGCG	mature miRNA	standard	MIMAT0000069	hsa-miR-16-5p	hsa-miR-16-5p
2170	hsa-miR-6757-5p	1.2717	0.346763	up	0.58522	1	25.6018	32.5579	UAGGGAUGGGAGGCCAGGAUGA	mature miRNA	standard	MIMAT0027414	hsa-miR-6757-5p	hsa-miR-6757-5p
1302	hsa-miR-3665	1.26093	0.334485	no change	9.1456e-40	2.92659e-37	15788.7	19908.4	AGCAGGUGCGGGGCGGCG	mature miRNA	standard	MIMAT0018087	hsa-miR-3665	hsa-miR-3665
2043	hsa-miR-6124	1.26031	-0.333784	no change	7.3229e-06	0.00234333	421.465	334.413	GGGAAAAGGAAGGGGGAGGA	mature miRNA	standard	MIMAT0024597	hsa-miR-6124	hsa-miR-6124
417	hsa-miR-378f	1.25817	0.331327	up	0.57686	1	30.8503	38.8149	ACUGGACUUGGAGCCAGAAG	mature miRNA	standard	MIMAT0018932	hsa-miR-378f	hsa-miR-378f
2232	hsa-miR-6786-5p	1.2578	0.330903	no change	0.0005968	0.190976	1171.07	1472.97	GCGGUGGGGCCGGAGGGGCGU	mature miRNA	standard	MIMAT0027472	hsa-miR-6786-5p	hsa-miR-6786-5p
937	hsa-miR-1207-5p	1.25658	0.329507	up	0.52414	1	37.8657	47.5814	UGGCAGGGAGGCUGGGAGGGG	mature miRNA	standard	MIMAT0005871	hsa-miR-1207-5p	hsa-miR-1207-5p
93	hsa-miR-30e-5p	1.25342	0.325872	no change	0.039907	1	435.463	545.818	UGUAAACAUCCUUGACUGGAAG	mature miRNA	standard	MIMAT0000692	hsa-miR-30e-5p	hsa-miR-30e-5p
904	hsa-miR-937-5p	1.25248	0.324787	up	0.56758	1	35.7657	44.7958	GUGAGUCAGGGUGGGGCUGG	mature miRNA	standard	MIMAT0022938	hsa-miR-937-5p	hsa-miR-937-5p
137	hsa-miR-106b-5p	1.25088	-0.322939	no change	0.037163	1	94.1908	75.2998	UAAAGUGCUGACAGUGCAGAU	mature miRNA	standard	MIMAT0000680	hsa-miR-106b-5p	hsa-miR-106b-5p
2256	hsa-miR-6798-5p	1.24981	-0.321713	no change	9.6704e-32	3.09453e-29	2994.79	2396.19	CCAGGGGGAUGGGCGAGCUUGGG	mature miRNA	standard	MIMAT0027496	hsa-miR-6798-5p	hsa-miR-6798-5p
130	hsa-miR-103a-3p	1.2496	0.321462	up	0.10933	1	279.165	348.843	AGCAGCAUUGUACAGGGCUAUGA	mature miRNA	standard	MIMAT0000101	hsa-miR-103a-3p	hsa-miR-103a-3p
339	hsa-miR-320d	1.24907	0.320857	up	0.17005	1	219.602	274.298	AAAAGCUGGGUUGAGAGGA	mature miRNA	standard	MIMAT0006764	hsa-miR-320d	hsa-miR-320d
308	hsa-miR-221-3p	1.24808	0.319706	up	0.10399	1	309.578	386.376	AGCUACAUUGUCUGCUGGGUUUC	mature miRNA	standard	MIMAT0000278	hsa-miR-221-3p	hsa-miR-221-3p
2019	hsa-miR-5787	1.23982	-0.310135	no change	7.5601e-23	2.41923e-20	2215.64	1787.06	GGGCUGGGGCGCGGGGAGGU	mature miRNA	standard	MIMAT0023252	hsa-miR-5787	hsa-miR-5787
1610	hsa-miR-4530	1.23517	0.30471	up	0.16853	1	249.24	307.853	CCCAGCAGGACGGGAGCG	mature miRNA	standard	MIMAT0019069	hsa-miR-4530	hsa-miR-4530
358	hsa-miR-335-5p	1.23135	0.300246	up	0.5546	1	58.5055	72.041	UCAAGAGCAAUAACGAAAAAUGU	mature miRNA	standard	MIMAT0000765	hsa-miR-335-5p	hsa-miR-335-5p
946	hsa-miR-1227-5p	1.21739	0.283787	up	0.09312	1	514.516	626.364	GUGGGGCCAGGCGGUGG	mature miRNA	standard	MIMAT0022941	hsa-miR-1227-5p	hsa-miR-1227-5p
11	hsa-let-7e-5p	1.21585	-0.281961	down	0.12271	1	61.9954	50.9895	UGAGGUAGGAGGUUGUAUAGUU	mature miRNA	standard	MIMAT0000066	hsa-let-7e-5p	hsa-let-7e-5p
2214	hsa-miR-6778-5p	1.21519	-0.281186	down	0.2234	1	42.0216	34.5801	AGUGGGAGGACAGGAGGCAGGU	mature miRNA	standard	MIMAT0027456	hsa-miR-6778-5p	hsa-miR-6778-5p
192	hsa-miR-145-5p	1.21394	-0.279698	no change	0.00035003	0.11201	332.536	273.931	GUCCAGUUUUCCCAGGAAUCCCU	mature miRNA	standard	MIMAT0000437	hsa-miR-145-5p	hsa-miR-145-5p
1075	hsa-miR-1908-5p	1.21387	-0.279617	no change	0.0059724	1	198.964	163.908	CGGCGGGGACGGCGAUUGGUC	mature miRNA	standard	MIMAT0007881	hsa-miR-1908-5p	hsa-miR-1908-5p
2115	hsa-miR-6729-5p	1.21084	-0.276007	no change	1.4056e-25	4.49792e-23	2897.45	2392.93	UGGGCGAGGGCGGCUGAGCGGC	mature miRNA	standard	MIMAT0027359	hsa-miR-6729-5p	hsa-miR-6729-5p
337	hsa-miR-320b	1.21055	0.275664	up	0.25404	1	249.274	301.759	AAAAGCUGGGUUGAGAGGGCAA	mature miRNA	standard	MIMAT0005792	hsa-miR-320b	hsa-miR-320b
186	hsa-miR-142-5p	1.2099	-0.274884	down	0.064154	1	92.8989	76.7825	CAUAAAGUAGAAAGCACUACU	mature miRNA	standard	MIMAT0000433	hsa-miR-142-5p	hsa-miR-142-5p
2216	hsa-miR-6779-5p	1.20748	-0.271998	no change	0.0024552	0.785664	253.357	209.823	CUGGGAGGGGCUGGGUUUGGC	mature miRNA	standard	MIMAT0027458	hsa-miR-6779-5p	hsa-miR-6779-5p
14	hsa-let-7f-5p	1.20435	0.268251	up	0.094653	1	608.415	732.743	UGAGGUAGUAGAUUGUAUAGUU	mature miRNA	standard	MIMAT0000067	hsa-let-7f-5p	hsa-let-7f-5p
1162	hsa-miR-3141	1.20341	0.267126	up	0.34418	1	201.496	242.482	GAGGGCGGGUGGAGGAGGA	mature miRNA	standard	MIMAT0015010	hsa-miR-3141	hsa-miR-3141
958	hsa-miR-1237-5p	1.20232	0.265821	up	0.2081	1	352.276	423.548	CGGGGGCGGGGCCGAAGCGCG	mature miRNA	standard	MIMAT0022946	hsa-miR-1237-5p	hsa-miR-1237-5p
1518	hsa-miR-4447	1.19811	0.260766	up	0.24116	1	329.373	394.626	GGUGGGGGCUGUUGUUU	mature miRNA	standard	MIMAT0018966	hsa-miR-4447	hsa-miR-4447
2042	hsa-miR-6090	1.19005	-0.251022	no change	6.1602e-61	1.97126e-58	7938.21	6670.48	GGGGAGCGAGGGGCGGGGC	mature miRNA	standard	MIMAT0023715	hsa-miR-6090	hsa-miR-6090
252	hsa-miR-194-5p	1.18868	0.249366	up	0.6604	1	58.0708	69.0278	UGUAACAGCAACUCCAUGUGGA	mature miRNA	standard	MIMAT0000460	hsa-miR-194-5p	hsa-miR-194-5p
1579	hsa-miR-4505	1.18671	-0.246972	no change	0.0013909	0.445088	308.945	260.337	AGGCUGGGCUGGGACGGA	mature miRNA	standard	MIMAT0019041	hsa-miR-4505	hsa-miR-4505
2452	hsa-miR-7108-5p	1.1854	0.245368	up	0.16436	1	628.968	745.576	GUGUGGCCGGCAGGCGGGUGG	mature miRNA	standard	MIMAT0028113	hsa-miR-7108-5p	hsa-miR-7108-5p
482	hsa-miR-486-5p	1.18516	0.245086	up	0.23584	1	477.633	566.074	UCCUGUACUGAGCUGCCCCGAG	mature miRNA	standard	MIMAT0002177	hsa-miR-486-5p	hsa-miR-486-5p
2416	hsa-miR-6880-5p	1.16389	0.218951	up	0.83747	1	39.8893	46.4266	UGGUGGAGGAAGAGGGCAGCUC	mature miRNA	standard	MIMAT0027660	hsa-miR-6880-5p	hsa-miR-6880-5p
248	hsa-miR-193a-5p	1.16143	0.215905	up	0.71051	1	79.0014	91.7548	UGGGUCUUUGCGGGCGAGAUGA	mature miRNA	standard	MIMAT0004614	hsa-miR-193a-5p	hsa-miR-193a-5p
1446	hsa-miR-4298	1.1582	0.21188	up	0.82519	1	31.2095	36.1468	CUGGGACAGGAGGAGGAGGCAG	mature miRNA	standard	MIMAT0016852	hsa-miR-4298	hsa-miR-4298
9	hsa-let-7d-5p	1.15305	-0.205461	no change	1.837e-05	0.0058784	689.557	598.026	AGAGGUAGUAGGUUGCAUAGUU	mature miRNA	standard	MIMAT0000065	hsa-let-7d-5p	hsa-let-7d-5p
1566	hsa-miR-4492	1.1501	0.201757	up	0.60428	1	237.186	272.788	GGGGCUGGGCGCGCGCC	mature miRNA	standard	MIMAT0019027	hsa-miR-4492	hsa-miR-4492
367	hsa-miR-342-3p	1.14946	-0.20095	down	0.066331	1	129.553	112.708	UCUCACACAGAAAUCGCACCCGU	mature miRNA	standard	MIMAT0000753	hsa-miR-342-3p	hsa-miR-342-3p
2248	hsa-miR-6794-5p	1.14831	0.19951	up	0.40933	1	678.913	779.602	CAGGGGGACUGGGGGUGAGC	mature miRNA	standard	MIMAT0027488	hsa-miR-6794-5p	hsa-miR-6794-5p
62	hsa-miR-24-3p	1.14479	-0.195086	no change	6.3378e-08	2.0281e-05	1169.76	1021.81	UGGCUCAGUUCAGCAGGAACAG	mature miRNA	standard	MIMAT0000080	hsa-miR-24-3p	hsa-miR-24-3p
373	hsa-miR-361-5p	1.14348	0.193432	up	0.82745	1	39.3563	45.0032	UUAUCAGAAUCUCCAGGGGUAC	mature miRNA	standard	MIMAT0000703	hsa-miR-361-5p	hsa-miR-361-5p
2044	hsa-miR-6125	1.1408	0.190052	no change	0.037184	1	6067.74	6922.1	GCGGAAGGCGGAGCGGCGGA	mature miRNA	standard	MIMAT0024598	hsa-miR-6125	hsa-miR-6125
310	hsa-miR-222-3p	1.14057	0.189754	up	0.70611	1	190.206	216.943	AGCUACAUCUGGCUACUGGGU	mature miRNA	standard	MIMAT0000279	hsa-miR-222-3p	hsa-miR-222-3p
207	hsa-miR-151a-3p	1.13963	0.188561	up	0.86622	1	43.2288	49.2647	CUAGACUGAAGCUCCUUGAGG	mature miRNA	standard	MIMAT0000757	hsa-miR-151a-3p	hsa-miR-151a-3p
1008	hsa-miR-1273g-3p	1.1377	-0.186125	no change	3.9888e-07	0.000127642	1081.33	950.449	ACCACUGCACUCCAGCCUGAG	mature miRNA	standard	MIMAT0022742	hsa-miR-1273g-3p	hsa-miR-1273g-3p
2041	hsa-miR-6089	1.13671	0.184863	no change	0.0034374	1	14319.7	16277.3	GGAGGCCGGGGUGGGGCGGGGCGG	mature miRNA	standard	MIMAT0023714	hsa-miR-6089	hsa-miR-6089
418	hsa-miR-378g	1.13348	0.18076	up	0.84551	1	49.2215	55.7916	ACUGGGCUUGGAGUCAGAAG	mature miRNA	standard	MIMAT0018937	hsa-miR-378g	hsa-miR-378g
2238	hsa-miR-6789-5p	1.1325	0.179513	up	0.7982	1	143.337	162.329	GUAGGGGCGUCCCGGGCGCGCGGG	mature miRNA	standard	MIMAT0027478	hsa-miR-6789-5p	hsa-miR-6789-5p
1590	hsa-miR-4516	1.12952	-0.17571	no change	4.3096e-47	1.37907e-44	9075.76	8035.05	GGGAGAAGGGUCGGGGC	mature miRNA	standard	MIMAT0019053	hsa-miR-4516	hsa-miR-4516
1241	hsa-miR-3196	1.12684	0.172281	up	0.18043	1	5824.64	6563.43	CGGGGCGGCAGGGGCCUC	mature miRNA	standard	MIMAT0015080	hsa-miR-3196	hsa-miR-3196
1530	hsa-miR-4459	1.12416	-0.168843	no change	0.043561	1	183.783	163.485	CCAGGAGGCGGAGGAGGUGGAG	mature miRNA	standard	MIMAT0018981	hsa-miR-4459	hsa-miR-4459
830	hsa-miR-663a	1.12331	0.167759	up	0.73643	1	503.699	565.811	AGGCGGGGCGCCGCGGGACCGC	mature miRNA	standard	MIMAT0003326	hsa-miR-663a	hsa-miR-663a
5	hsa-let-7b-5p	1.1229	0.167231	up	0.7691	1	363.797	408.508	UGAGGUAGUAGGUUGUGUGGUU	mature miRNA	standard	MIMAT0000063	hsa-let-7b-5p	hsa-let-7b-5p
505	hsa-miR-498	1.12199	-0.166062	down	0.099457	1	122.637	109.303	UUUCAAGCCAGGGGGCGUUUUUC	mature miRNA	standard	MIMAT0002824	hsa-miR-498	hsa-miR-498
18	hsa-let-7i-5p	1.12025	0.163822	up	0.72051	1	650.352	728.557	UGAGGUAGUAGUUUGUGCUGUU	mature miRNA	standard	MIMAT0000415	hsa-let-7i-5p	hsa-let-7i-5p
63	hsa-miR-25-3p	1.11853	-0.161605	no change	0.010556	1	326.28	291.704	CAUUGCACUUGUCUCGGUCUGA	mature miRNA	standard	MIMAT0000081	hsa-miR-25-3p	hsa-miR-25-3p
794	hsa-miR-638	1.11719	0.159874	up	0.21673	1	11734.7	13109.9	AGGGAUCGCGGGCGGGUGGCGGCCU	mature miRNA	standard	MIMAT0003308	hsa-miR-638	hsa-miR-638
1537	hsa-miR-4466	1.1164	-0.15886	no change	3.6141e-26	1.15651e-23	5496.46	4923.36	GGGUGCGGGCCGGCGGGG	mature miRNA	standard	MIMAT0018993	hsa-miR-4466	hsa-miR-4466
91	hsa-miR-30d-5p	1.10903	-0.149298	no change	0.0069566	1	385.795	347.867	UGUAAACAUCCCCGACUGGAAG	mature miRNA	standard	MIMAT0000245	hsa-miR-30d-5p	hsa-miR-30d-5p
2196	hsa-miR-6769b-5p	1.10872	-0.14889	down	0.21547	1	78.9766	71.2325	UGGUGGGUGGGGAGGAGAAGUGC	mature miRNA	standard	MIMAT0027620	hsa-miR-6769b-5p	hsa-miR-6769b-5p
340	hsa-miR-320e	1.10763	-0.147476	no change	0.020583	1	289.705	261.554	AAAGCUGGGUUGAGAAGG	mature miRNA	standard	MIMAT0015072	hsa-miR-320e	hsa-miR-320e
2154	hsa-miR-6749-5p	1.10474	-0.14371	no change	0.0050828	1	434.935	393.698	UCGGGCCUGGGGUUGGGGGAGC	mature miRNA	standard	MIMAT0027398	hsa-miR-6749-5p	hsa-miR-6749-5p
1071	hsa-miR-1587	1.10187	0.139952	up	0.97374	1	95.3012	105.009	UUGGGCUGGGCUGGGUUGGG	mature miRNA	standard	MIMAT0019077	hsa-miR-1587	hsa-miR-1587
2040	hsa-miR-6088	1.10131	0.139217	up	0.97384	1	696.115	766.636	AGAGAUGAAGCGGGGGGGCG	mature miRNA	standard	MIMAT0023713	hsa-miR-6088	hsa-miR-6088
110	hsa-miR-92a-3p	1.09805	0.134943	up	0.96151	1	515.572	566.123	UAUUGCACUUGUCCCGGCCUGU	mature miRNA	standard	MIMAT0000092	hsa-miR-92a-3p	hsa-miR-92a-3p
8	hsa-let-7d-3p	1.09654	0.132964	up	0.96785	1	44.0516	48.3045	CUAUACGACCUGCUGCCUUUCU	mature miRNA	standard	MIMAT0004484	hsa-let-7d-3p	hsa-let-7d-3p
196	hsa-miR-146b-5p	1.09643	0.132807	up	0.93121	1	37.579	41.2026	UGAGAACUGAAUUCCAUAGGCU	mature miRNA	standard	MIMAT0002809	hsa-miR-146b-5p	hsa-miR-146b-5p
2538	hsa-miR-8072	1.09449	0.130264	up	0.9515	1	449.487	491.961	GGCGGCGGGGAGGUAGGCAG	mature miRNA	standard	MIMAT0030999	hsa-miR-8072	hsa-miR-8072
1612	hsa-miR-4532	1.09328	0.128669	up	0.80408	1	2835.63	3100.15	CCCCGGGGAGCCCGGCG	mature miRNA	standard	MIMAT0019071	hsa-miR-4532	hsa-miR-4532
158	hsa-miR-130a-3p	1.09115	-0.125855	down	0.063009	1	223.215	204.568	CAGUGCAAUGUUAAAAGGGCAU	mature miRNA	standard	MIMAT0000425	hsa-miR-130a-3p	hsa-miR-130a-3p
2104	hsa-miR-6722-3p	1.08718	-0.120588	no change	0.014626	1	389.301	358.084	UGCAGGGGUCGGGUGGGCCAGG	mature miRNA	standard	MIMAT0025854	hsa-miR-6722-3p	hsa-miR-6722-3p
953	hsa-miR-1233-5p	1.0857	0.118628	up	0.89216	1	77.6139	84.2656	AGUGGGAGGCCAGGGCACGGCA	mature miRNA	standard	MIMAT0022943	hsa-miR-1233-5p	hsa-miR-1233-5p
2438	hsa-miR-6891-5p	1.0846	-0.117166	down	0.38137	1	48.0295	44.283	UAAGGAGGGGGAUGAGGGG	mature miRNA	standard	MIMAT0027682	hsa-miR-6891-5p	hsa-miR-6891-5p
208	hsa-miR-151a-5p	1.08419	-0.116623	down	0.1143	1	158.811	146.478	UCGAGGAGCUCACAGUCUAGU	mature miRNA	standard	MIMAT0004697	hsa-miR-151a-5p	hsa-miR-151a-5p
1012	hsa-miR-1275	1.08281	-0.114784	no change	0.00012656	0.0404992	994.031	918.008	GUGGGGGAGAGGCUGUC	mature miRNA	standard	MIMAT0005929	hsa-miR-1275	hsa-miR-1275
1740	hsa-miR-4707-5p	1.07912	-0.109856	no change	2.1906e-07	7.00992e-05	1873.52	1736.15	GCCCCGGCGCGGGCGGGUUCUGG	mature miRNA	standard	MIMAT0019807	hsa-miR-4707-5p	hsa-miR-4707-5p
2045	hsa-miR-6126	1.07866	-0.109238	no change	0.0007069	0.226208	817.165	757.575	GUGAAGGCCCGGCGGAGA	mature miRNA	standard	MIMAT0024599	hsa-miR-6126	hsa-miR-6126
55	hsa-miR-23a-3p	1.0759	-0.105545	no change	0.00094702	0.303046	798.395	742.071	AUCACAUUGCCAGGGAUUUCC	mature miRNA	standard	MIMAT0000078	hsa-miR-23a-3p	hsa-miR-23a-3p
181	hsa-miR-140-3p	1.07523	0.104645	up	0.77761	1	304.13	327.009	UACCACAGGGUAGAACCACGG	mature miRNA	standard	MIMAT0004597	hsa-miR-140-3p	hsa-miR-140-3p
2502	hsa-miR-7847-3p	1.07474	0.103984	up	0.88167	1	44.9864	48.3486	CGUGGAGGACGAGGAGGAGGC	mature miRNA	standard	MIMAT0030422	hsa-miR-7847-3p	hsa-miR-7847-3p
233	hsa-miR-185-5p	1.06543	-0.09144	no change	0.040761	1	341.412	320.444	UGGAGAGAAAGGCAGUUCCUGA	mature miRNA	standard	MIMAT0000455	hsa-miR-185-5p	hsa-miR-185-5p
1383	hsa-miR-3940-5p	1.06216	-0.0869983	no change	5.2858e-08	1.69146e-05	2486.9	2341.37	GUGGGUUGGGGCGGGCUCUG	mature miRNA	standard	MIMAT0019229	hsa-miR-3940-5p	hsa-miR-3940-5p
2037	hsa-miR-6085	1.04983	0.0701599	up	0.30001	1	947.106	994.303	AAGGGGCUGGGGGAGCACA	mature miRNA	standard	MIMAT0023710	hsa-miR-6085	hsa-miR-6085
57	hsa-miR-23b-3p	1.04955	-0.069766	no change	0.042945	1	410.451	391.075	AUCACAUUGCCAGGGAUUACC	mature miRNA	standard	MIMAT0000418	hsa-miR-23b-3p	hsa-miR-23b-3p
2266	hsa-miR-6803-5p	1.04731	0.0666902	no change	0.011177	1	5085.59	5326.2	CUGGGGGUGGGGGGCUGGGCGU	mature miRNA	standard	MIMAT0027506	hsa-miR-6803-5p	hsa-miR-6803-5p
411	hsa-miR-378a-3p	1.04724	0.0665933	up	0.6988	1	110.872	116.109	ACUGGACUUGGAGUCAGAAGGC	mature miRNA	standard	MIMAT0000732	hsa-miR-378a-3p	hsa-miR-378a-3p
2039	hsa-miR-6087	1.04694	0.0661762	no change	0.0036349	1	6584.39	6893.45	UGAGGCGGGGGGGCGAGC	mature miRNA	standard	MIMAT0023712	hsa-miR-6087	hsa-miR-6087
2264	hsa-miR-6802-5p	1.04227	0.0597289	up	0.7285	1	89.4152	93.1948	CUAGGUGGGGGGCUUGAAGC	mature miRNA	standard	MIMAT0027504	hsa-miR-6802-5p	hsa-miR-6802-5p
7	hsa-let-7c-5p	1.04226	-0.059714	no change	0.048676	1	427.86	410.512	UGAGGUAGUAGGUUGUAUGGUU	mature miRNA	standard	MIMAT0000064	hsa-let-7c-5p	hsa-let-7c-5p
2242	hsa-miR-6791-5p	1.04173	-0.0589824	no change	9.0535e-06	0.00289712	2147.37	2061.35	CCCCUGGGGCUGGGCAGGCGGA	mature miRNA	standard	MIMAT0027482	hsa-miR-6791-5p	hsa-miR-6791-5p
2465	hsa-miR-7150	1.04145	0.0585933	up	0.12889	1	1481.53	1542.94	CUGGCAGGGGGAGAGGUA	mature miRNA	standard	MIMAT0028211	hsa-miR-7150	hsa-miR-7150
138	hsa-miR-107	1.04104	0.0580284	up	0.4989	1	292.708	304.721	AGCAGCAUUGUACAGGGCUAUCA	mature miRNA	standard	MIMAT0000104	hsa-miR-107	hsa-miR-107
420	hsa-miR-378i	1.04	0.056582	up	0.84552	1	38.0771	39.6001	ACUGGACUAGGAGUCAGAAGG	mature miRNA	standard	MIMAT0019074	hsa-miR-378i	hsa-miR-378i
1499	hsa-miR-4433b-3p	1.03915	0.0554074	up	0.25231	1	775.821	806.197	CAGGAGUGGGGGGUGGGACGU	mature miRNA	standard	MIMAT0030414	hsa-miR-4433b-3p	hsa-miR-4433b-3p
3	hsa-let-7a-5p	1.03883	-0.0549653	no change	0.017891	1	635.188	611.443	UGAGGUAGUAGGUUGUAUAGUU	mature miRNA	standard	MIMAT0000062	hsa-let-7a-5p	hsa-let-7a-5p
1086	hsa-miR-1915-3p	1.03045	0.0432702	up	0.10694	1	1186.72	1222.85	CCCCAGGGCGACGCGGCGGG	mature miRNA	standard	MIMAT0007892	hsa-miR-1915-3p	hsa-miR-1915-3p
1534	hsa-miR-4463	1.01634	-0.0233823	no change	0.012983	1	994.128	978.146	GAGACUGGGGUGGGGCC	mature miRNA	standard	MIMAT0018987	hsa-miR-4463	hsa-miR-4463
966	hsa-miR-1246	1.01547	-0.0221473	no change	1.7216e-06	0.000550912	3697.71	3641.38	AAUGGAUUUUUGGAGCAGG	mature miRNA	standard	MIMAT0005898	hsa-miR-1246	hsa-miR-1246
1560	hsa-miR-4486	1.01485	0.0212689	up	0.55892	1	112.353	114.021	GCUGGGCGAGGCUGGCA	mature miRNA	standard	MIMAT0019020	hsa-miR-4486	hsa-miR-4486
67	hsa-miR-26a-5p	1.0115	0.0164906	no change	0.024637	1	1429.37	1445.8	UUCAAGUAAUCCAGGAUAGGCU	mature miRNA	standard	MIMAT0000082	hsa-miR-26a-5p	hsa-miR-26a-5p
1240	hsa-miR-3195	1.01124	-0.016125	down	0.57528	1	45.9441	45.4335	CGCGCCGGGCCCGGGUU	mature miRNA	standard	MIMAT0015079	hsa-miR-3195	hsa-miR-3195
30	hsa-miR-15a-5p	1.00982	0.0141015	up	0.3689	1	215.731	217.85	UAGCAGCACAUAAUGGUUUGUG	mature miRNA	standard	MIMAT0000068	hsa-miR-15a-5p	hsa-miR-15a-5p
1276	hsa-miR-3620-5p	1.0088	-0.0126436	down	0.3648	1	159.388	157.997	GUGGGCUGGGCUGGGCUGGGCC	mature miRNA	standard	MIMAT0022967	hsa-miR-3620-5p	hsa-miR-3620-5p
2535	hsa-miR-8069	1.00578	0.00831487	no change	0.0064937	1	1814.99	1825.48	GGAUGGUUGGGGGCGGUCGGCGU	mature miRNA	standard	MIMAT0030996	hsa-miR-8069	hsa-miR-8069
2143	hsa-miR-6743-5p	1.00532	0.00765405	up	0.13228	1	555.598	558.553	AAGGGGCAGGGACGGGUGGCCC	mature miRNA	standard	MIMAT0027387	hsa-miR-6743-5p	hsa-miR-6743-5p
69	hsa-miR-26b-5p	1.00252	0.00362672	up	0.20329	1	375.186	376.13	UUCAAGUAAUUCAGGAUAGGU	mature miRNA	standard	MIMAT0000083	hsa-miR-26b-5p	hsa-miR-26b-5p
